# Supplementary material for: Effects of BPA Exposure and Recovery on the Expression of Genes Involved in the Hepatic Lipid Metabolism in Male Mice
Source: Toxics. 2023 Sep 12;11(9):775. doi: 10.3390/toxics11090775 (PMC10535508; doi:10.3390/toxics11090775)
Supplement: Supplementary file 1 [file toxics-11-00775-s001.zip]

Archive with 1 entries (1 files):
- toxics-2525462-supplementary.pdf
